# Supplementary material for: Colorimetric Sensor Array for White Wine Tasting
Source: Sensors (Basel). 2015 Jul 24;15(8):18197–208. doi: 10.3390/s150818197 (PMC4570315; doi:10.3390/s150818197)
Supplement: Supplementary File 1 [file sensors-15-18197-s001.zip]

Archive with 4 entries (4 files):
- Supplement 1.xlsx
- Supplement 2.xlsx
- Supplement 3.xlsx
- Supplement 4.xlsx
