# Supplementary material for: Colorimetric Sensor Array for White Wine Tasting
Source: Sensors (Basel). 2015 Jul 24;15(8):18197–208. doi: 10.3390/s150818197 (PMC4570315; doi:10.3390/s150818197)
Supplement: Supplementary File 1 [file sensors-15-18197-s001.zip › Supplement 1.xlsx]

## Sheet: Wine list
Label	Commercial name	Breed	Vintage	Manufacturer	Country	Alcohol content (%)
Ch1	KENDALL-JACKSON Vintner's Reserve Chardonnay	Chardonnay	2011	KENDALL-JACKSON VINEYARDS & WINERY	USA	13.5
Ch2	Claude Chonion Chablis	Chardonnay	2010	CLAUDE CHONICN	France	12
Ch3	Delicato Viognier chardonnay	Chardonnay	2006	DELICATO FAMILY VINEYARDS	USA	13
Ch4	Pouilly Fuisse	Chardonnay	2006	Les Vines Georges Duboeuf	France	13
Ch5	Adobe RESERVA Chardonnay	Chardonnay	2012	Emiliana	Chile	13.5
Ch6	Bourgogne Cote Chalonnaise	Chardonnay	2010	BUXY	France	12.5
Ch7	Panul Chardonnay Reserve	Chardonnay	2010	Vindos Errazuriz Ovalle S.A.	Chile	13.5
Ch8	Robert Mondavi Private Selection	Chardonnay	2012	ROBERT MONDAVI	USA	13.5
MB	FONTANA FREDDA Asti	Moscato bianco	2011	FONTANA FREDDA SRL	Italy	7
PG	Bollini Pinot Grigio Trentino	Pinot Grigio	2011	EMPSON & Co. S.P.A.	Italy	13.5
Rl1	avantgarde riesling	Riesling	2011	Moselland EG WINZERGENOSSENSCHAFT	Germany	8.5
Rl2	Loosen Riesling	Riesling	2010	Dr. LOOSEN	Germany	8.5
Rl3	Spy Valley Riesling	Riesling	2010	SPY VALLEY WINES	New Zealand	13
Rl4	Koblenz Riesling Auslese	Riesling	2010	Weinhaus Schloss Koblenz GmbH	Germany	8
Rl5	Moselland Auslese Riesling	Riesling	2011	Moselland EG WINZERGENOSSENSCHAFT	Germany	8.5
Rn	Dr. Faust	Rivaner	2008	Moselland EG WINZERGENOSSENSCHAFT	Germany	8.5
SB1	Cloudy Bay sauvignon blanc	Sauvignon blanc	2012	CLAUDY BAY VINEYARDS	New Zealand	13.5
SB2	Kim Crawford sauvignon blanc	Sauvignon blanc	2012	KIM CRAWFORD WINES	New Zealand	12.5
SB3	Villa Maria sauvignon blanc	Sauvignon blanc	2011	Villa Maria Estate Ltd.	New Zealand	13
SB4	Sileni sauvignon blanc	Sauvignon blanc	2012	Sileni	New Zealand	12.5
Tr	Santa Ana Torrontes	Torrontes	2007	BODEGAS Santa Ana	Argentina	13.5
CPP	Trio Reserva Chardonnay	Chardonnay 70%, Pino Grigio 15%, Pinto Blanc 15%	2011	Vina Concha y Toro S.A.	Chile	13.5
SS	Chateau Bourdieu Fonbille_Premieres cotes de bordeaux	Semillion 80%, Shauvignon blanc 20%	2006	ROBERT GIRAUP S.A.	France	13
