# Supplementary material for: Colorimetric Sensor Array for White Wine Tasting
Source: Sensors (Basel). 2015 Jul 24;15(8):18197–208. doi: 10.3390/s150818197 (PMC4570315; doi:10.3390/s150818197)
Supplement: Supplementary File 1 [file sensors-15-18197-s001.zip › Supplement 2.xlsx]

## Sheet: Sheet1
		Citric acid						Malic acid						Fructose						Glucose						Sucrose
	Concentration (ppm)	0	5400	7200	9000	10800	13500	0	3180	4240	5300	6360	7950	0	2160	2880	3600	4320	5400	0	1860	2480	3100	3720	4650	0	2000	2600	3328	4000	5000
Alizarin	Average abs. (620-780nm)-R	34.3438	38.4429	38.4751	35.3254	38.5286	35.1189	37.1191	31.972	40.1725	37.7588	36.9062	36.2109	34.8531	33.8923	32.9762	33.4146	32.086	33.8411	31.8447	34.7125	31.695	32.3513	35.4271	37.2277	23.275	28.1987	32.4587	28.8196	26.0723	29.169
	Average abs. (500-580nm)-G	10.8797	13.3135	14.1757	13.8496	14.2411	13.6961	12.4765	14.5774	14.4678	13.5653	13.9147	14.365	8.5914	8.07902	8.47356	8.72571	8.37701	8.63002	10.6083	10.1887	10.613	10.8015	10.6854	10.0987	13.8948	13.9815	15.6374	14.4852	13.9745	14.6332
	Average abs. (450-500nm)-B	12.806	8.8502	8.71473	8.28537	7.81228	7.61812	14.768	10.7785	9.22914	8.02463	7.9155	7.75564	10.5919	9.50572	9.84548	10.2052	9.90572	10.0333	11.6446	11.3729	11.7477	11.9697	11.7723	11.7774	15.2526	15.5081	17.1063	16.1237	15.8356	16.2415
Calconcarboxylic acid	Average abs. (620-780nm)-R	11.7709	13.6842	13.5651	13.9531	12.4773	13.6014	12.6876	14.0534	13.9097	13.4317	12.3911	12.8105	12.7572	11.0001	13.185	11.5536	13.0151	11.7895	12.7078	13.027	12.7787	13.678	15.8155	16.2437	5.7365	5.68941	5.22438	5.78467	5.22004	6.09105
	Average abs. (500-580nm)-G	0.736142	2.32901	2.44048	2.74908	2.11551	2.32985	1.37069	2.22487	2.48332	2.43389	2.15776	1.9239	0.547268	1.03917	1.30047	0.952677	0.512077	0.579329	0.793869	0.489278	0.684507	0.627837	1.30146	2.51741	5.65474	5.98315	6.18426	6.40745	6.09123	6.26602
	Average abs. (450-500nm)-B	1.57606	4.59547	4.73538	4.97629	4.04024	4.45633	2.26418	4.71733	4.83895	4.68835	4.29993	4.08972	1.41143	2.05968	1.41742	1.91638	1.36487	1.48164	1.86613	1.55168	1.78501	1.97661	1.99803	4.34815	7.911	8.61726	8.62614	9.10511	8.46754	8.73135
Cresol red	Average abs. (620-780nm)-R	34.1716	43.3999	45.2876	43.8684	43.779	38.9094	37.2789	44.0198	42.578	41.0901	43.2056	43.0083	37.7186	33.8244	36.4624	35.594	36.0116	43.4912	40.3939	36.9505	37.3482	33.7496	39.8581	40.8052	24.3235	23.561	21.9437	23.1337	24.2049	26.3832
	Average abs. (500-580nm)-G	2.43009	6.75337	6.69917	6.89217	6.45075	6.38148	2.79623	6.40711	6.78488	6.88764	6.29796	6.23169	2.24933	2.3555	2.46618	2.44257	2.07587	2.58274	2.25288	2.21277	1.87979	1.77405	3.23152	2.58779	5.41492	5.33445	5.70438	5.97529	6.24671	7.98295
	Average abs. (450-500nm)-B	1.53081	1.66981	1.62141	2.08783	1.66802	1.78795	1.9688	1.48846	1.99207	2.38524	1.55659	1.36762	1.49668	1.78079	1.87196	1.83967	1.45845	1.88273	1.55777	1.57586	1.30925	1.22243	2.41234	1.7573	4.19704	4.06317	4.52087	4.78472	5.05889	6.85262
Crystal violet	Average abs. (620-780nm)-R	30.7264	25.1929	22.0677	25.3871	24.8525	24.0807	33.2446	24.9795	25.8081	26.0395	24.9738	25.0629	33.3971	33.7797	32.4544	33.2914	32.6952	31.0723	31.786	34.9186	34.3551	35.9773	35.7834	35.9141	12.1378	18.6464	11.276	15.9702	9.71885	12.6193
	Average abs. (500-580nm)-G	11.203	3.55654	3.26889	3.46689	3.16623	3.2092	11.6377	3.08603	4.15743	3.69874	3.12694	2.978	12.1704	12.4751	12.7084	12.7373	12.8943	12.5876	10.3283	11.9273	12.0761	12.5501	12.2459	12.7747	9.83562	11.4601	9.92375	11.233	9.56176	10.1583
	Average abs. (450-500nm)-B	21.043	12.5812	12.0574	12.42	12.2456	11.8592	22.0472	11.3301	12.7295	12.5595	11.8318	11.9628	21.7	21.8411	22.1391	22.4322	22.8249	22.1631	18.9872	21.9961	22.0428	22.3038	22.0265	22.598	16.0026	19.6553	15.1235	18.6881	14.2711	16.2288
Fluorescein	Average abs. (620-780nm)-R	39.5437	41.4718	42.6703	39.5348	44.1191	41.9289	40.8126	43.2628	43.2312	44.8336	35.1204	38.6655	40.3744	41.3778	44.4271	43.9689	41.2586	45.0435	44.4653	46.3176	45.8624	46.6561	45.6393	44.6948	20.7518	21.3018	27.4843	24.0043	20.7766	41.1724
	Average abs. (500-580nm)-G	15.1353	12.0676	10.1026	10.1722	8.88262	10.4861	12.8635	12.4322	9.4877	12.3085	10.5771	12.026	8.92941	10.6078	10.5738	10.4906	10.8029	10.4574	11.035	9.63496	9.79465	10.2889	11.3374	11.065	14.7401	14.2695	14.6024	14.0995	14.2194	22.7106
	Average abs. (450-500nm)-B	5.38903	5.21501	4.87369	5.5496	4.8603	4.07813	5.64159	5.53552	5.89494	6.62876	5.97438	4.77571	5.14658	4.38702	5.14881	5.23494	3.37118	3.91397	3.25299	4.54822	3.95768	3.88554	4.4022	3.7204	5.14039	5.30418	7.01147	6.37794	6.56264	11.4681
Methylthymol blue	Average abs. (620-780nm)-R	26.2399	30.8959	29.3801	29.9984	19.2155	20.9877	25.3529	30.622	27.9052	22.4121	30.043	20.2705	23.3777	22.6615	23.2793	24.0764	22.6089	21.2937	20.2139	20.3058	18.7727	16.114	24.4237	20.7101	8.47846	9.31321	8.06525	8.44651	10.0362	8.35899
	Average abs. (500-580nm)-G	9.61985	7.60282	6.9136	9.71889	6.1168	5.97674	9.5199	10.8306	8.98626	8.40012	8.59229	6.66458	3.3842	3.7982	3.65349	3.90094	3.39981	3.54878	3.26161	3.19856	3.19466	2.96196	3.72347	3.63292	6.19593	6.53634	6.54626	6.61877	7.89898	8.41826
	Average abs. (450-500nm)-B	6.27514	3.46509	3.21498	5.82477	3.01724	2.59645	6.44426	6.07686	5.35788	5.29571	4.27819	3.71511	2.03579	2.50785	2.3754	2.58319	2.04772	2.1807	1.94436	1.97563	1.92174	1.90417	2.50181	2.14106	4.86081	5.25287	5.38821	5.49539	6.83244	7.69541
Phenol red	Average abs. (620-780nm)-R	32.485	33.7076	33.338	32.8053	32.5437	33.4019	29.8136	32.0373	33.1852	33.8166	32.4592	33.4968	32.2984	31.718	27.1191	31.6042	33.0152	32.7907	31.7506	32.1108	31.6897	31.8093	32.9907	35.668	38.6364	20.3286	22.2293	19.3287	18.7192	19.5239
	Average abs. (500-580nm)-G	1.95447	3.73264	3.81513	4.14992	3.64122	3.70959	3.24232	3.37121	3.59928	4.37073	3.76459	3.81059	1.80513	2.66076	2.36824	2.29967	2.3081	2.42256	1.35536	1.66678	1.43837	1.34243	2.84352	1.94574	13.7787	6.12203	7.19607	6.89774	5.97588	7.28252
	Average abs. (450-500nm)-B	1.76616	1.87797	1.98759	2.44512	1.7911	1.89675	3.12722	2.0218	2.24946	3.0875	2.37023	2.43783	1.8724	2.75402	2.49934	2.38953	2.40555	2.48223	1.59216	1.86721	1.69616	1.62302	2.99862	1.96086	10.7962	5.60247	6.77912	6.45478	5.51608	6.86712
Xylenol orange	Average abs. (620-780nm)-R	42.7707	44.7229	37.9086	42.0692	38.9625	45.4308	36.6198	36.1617	42.3251	42.432	46.3847	39.9828	32.2431	31.7581	32.5345	32.5495	32.0254	32.2448	30.1705	33.6116	30.8435	34.5016	31.2902	33.2674	15.2214	18.4494	17.7609	15.4512	11.9408	16.6778
	Average abs. (500-580nm)-G	8.31666	8.4309	9.04683	9.79842	9.22098	9.81103	6.70207	7.37094	7.6905	7.86741	9.41514	8.70438	2.1463	2.5431	2.88643	3.2767	2.88211	2.54293	2.77976	4.61077	3.05294	3.1337	5.38106	2.56313	5.222	5.43597	5.60507	5.65824	5.15476	5.72934
	Average abs. (450-500nm)-B	8.74943	3.20841	3.25033	3.90965	3.15482	3.21686	6.99867	3.23223	3.31652	3.293	5.16961	3.51637	2.3425	2.80863	3.13017	3.4541	3.17331	2.77266	3.05299	5.01994	3.41876	3.62396	5.82954	2.83412	5.45242	5.67067	5.86187	5.9526	5.38416	6.06909
