# Supplementary material for: Colorimetric Sensor Array for White Wine Tasting
Source: Sensors (Basel). 2015 Jul 24;15(8):18197–208. doi: 10.3390/s150818197 (PMC4570315; doi:10.3390/s150818197)
Supplement: Supplementary File 1 [file sensors-15-18197-s001.zip › Supplement 3.xlsx]

## Sheet: Sheet1
Unit: ppm		Acetic acid	Citric acid	Formic acid	Lactic acid	Malic acid	Succinic acid	Tartaric acid	Fructose	Glucose	Sucrose	Tannin
Set1	Ch1	272.963	102.056	326.175	881.72	4370.09	476.431	2706.73	4954.5	4749.25	3800.87	464.6
	Ch2	193.481	69.2883	237.674	417.359	932.282	423.017	1921.62	985.833	485.785	560.671	206.5
	Ch3	245.564	55.7753	518.581	1253.13	8143.52	101.343	1458.89	10935	1043.03	105.745	402.2
	Ch4	244.001	0	129.682	871.182	1215.92	227.866	1471.43	1672.92	526.187	424.52	444.3
	Ch5	171.63	37.1329	251.661	0	782.166	3619.72	1219.99	814.922	136.767	207.715	433.2
	Ch6	122.061	111.275	96.8521	0	311.467	4588.87	1461.98	376.772	95.3515	616.706	551.7
	Ch7	98.3416	211.277	337.336	0	703.197	4052.74	1271.89	756.029	97.4681	68.0304	573.55
	Ch8	153.324	253.746	286.528	0	985.329	4128.12	1386.51	1029.1	328.828	225.662	462.8
	Rl1	123.606	156.492	491.932	80.0505	15319.1	364.731	13258.6	19100.3	19753.4	2206.62	487.6
	Rl2	210.194	116.287	985.199	104.924	23282	321.081	10244.8	29498.4	17182.4	2583.22	454.2
	Rl3	225.116	30.5959	703.306	0	7012.08	450.223	3198.63	8601.51	3427.8	4232.31	420.1
	Rl4	263.776	184.21	739.218	101.515	36210	271.428	17191.6	47502.6	29197.8	2128.9	344.1
	Rl5	94.2984	177.645	586.446	36.823	24963.6	375.989	21191.5	32624	31005.6	485.204	183.1
	SB1	265.831	65.4032	648.131	0	3713.11	222.269	1210.81	2451.97	1337.97	2100.8	415.7
	SB2	158.506	148.903	782.331	0	4980.31	257.241	2440.13	3715.65	3997.37	2438.98	365.5
	SB3	206.027	222.816	912.256	0	4213.09	351.814	1741.05	3327.31	1774.19	1513.55	377.4
	SB4	208.123	237.291	747.78	0	5008.71	330.057	1998.89	3704.34	1235.15	413.274	72.5
	Rn	178.363	96.4028	843.132	0	16227.5	252.181	12344.5	19841.3	19694.4	2270.9	334.3
	Tr	179.606	70.5057	603.382	743.989	1906.43	256.961	2260.66	1860.63	1338.74	194.577	319.7
	CPP	170.31	173.719	595.081	0	1424.78	4246.16	1375.27	477.565	188.363	234.306	537.15
	MB	66.429	86.3379	234.117	0	46291	250.266	18713.5	64258.1	30818.1	3518.67	278.4
	PG	92.325	161.978	1855.91	0	1309.14	3499.73	996.797	587.952	153.806	32.0588	473.5
	SS	248.148	19.1719	357.807	500.881	39442.9	137.692	9951.08	53350.3	16509.7	342.196	357.3
Set2	Mix1	169.687	25.8201	629.621	1318.48	23485.3	192.394	17264.5	32605.2	27687.8	88.1	326.1
	Mix2	120.118	0	469.649	0	971.395	3777.85	1330.83	4555.83	3901.23	75.2268	347.8
	Mix3	87.3726	69.0256	685.373	0	1292.45	3756.77	1641.27	435.884	248.38	48.0174	492.1
	Mix4	75.7918	118.545	331.141	0	960.42	4264.53	1311.04	643.289	446.737	266.784	576.3
	Mix5	250.495	2796.32	288.436	416.542	12189.8	418.304	1897.52	1082.26	473.962	0	55.3535
	Mix6	267.12	6.22453	421.2	659.108	10971	930.657	8092.9	1597.2	654.375	4165.39	398.6
	Mix7	303.104	11.526	868.195	255.255	41434.2	176.423	21402.4	39448.1	22409.3	10789.9	356.2
	Mix8	117.291	115.951	119.431	0	316.015	15614.2	1467.85	359.849	404.155	0	431
	Mix9	132.833	150.508	415.835	553.794	38768.1	393.706	24145.8	52843.4	36453.8	396.599	105.1
	Mix10	193.579	25.2165	452.764	346.482	12451.5	157.176	7770.6	17002.4	11761.3	141.653	414
	Mix11	258.14	131.343	706.619	163.384	34455.8	182.14	18969	41243.4	24056.3	13140.1	253.8
	Mix12	200.75	0	483.133	438.9	13244	322.296	20846.1	18509.4	28434.8	36347	288.6
	Mix13	175.283	12.4037	506.561	164.11	11908.5	194.795	7208.26	15937.9	10908.2	178.45	760.6
	Mix14	139.52	19.1715	510.371	185.754	13502.5	238.143	10226.8	18282.6	15661.9	271.45	640.4
	Mix15	163.76	76.665	250.235	0	791.729	3615.9	1307.39	793.368	120.594	226.097	901
	Mix16	71.3673	141.119	439.855	0	1047.71	3410.38	1404.16	220.053	103.548	54.3492	889.8
	Mix17	82.3129	60.8064	370.569	0	2008.12	146.931	786.081	1551.14	525.822	75.01	87.5
	Mix18	140.579	145.052	518.216	0	3330.63	205.249	1435.47	2255.28	1367.27	180.319	159.8
	Mix19	126.751	16.1743	356.162	121.915	14866.4	147.651	8485.87	20297.6	13298.9	797.934	262.7
	Mix20	161.796	19.5304	327.327	140.547	13151.3	91.0292	5787.11	17911.2	9179.75	153.945	302.2
	Mix21	120.159	54.2459	346.63	190.206	1714.69	175.531	3508.82	1898.4	4561.44	404.015	290.2
	Mix22	86.7306	90.0978	306.374	0	741.302	2233.92	718.29	252.136	126.849	54.5348	290.4
