# Supplementary material for: Colorimetric Sensor Array for White Wine Tasting
Source: Sensors (Basel). 2015 Jul 24;15(8):18197–208. doi: 10.3390/s150818197 (PMC4570315; doi:10.3390/s150818197)
Supplement: Supplementary File 1 [file sensors-15-18197-s001.zip › Supplement 4.xlsx]

## Sheet: Sheet1
		Sourness	Sweetness	Astringency
Set1	Ch1	76.6107	14794.6	464.6
	Ch2	36.7175	2403.76	206.5
	Ch3	100.867	17290.5	402.2
	Ch4	37.3533	3328.55	444.3
	Ch5	53.1326	1532.67	433.2
	Ch6	55.6387	1047.81	551.7
	Ch7	58.1036	1275.17	573.55
	Ch8	61.6426	2015.94	462.8
	Rl1	220.121	45672.2	487.6
	Rl2	271.281	59717.6	454.2
	Rl3	96.6056	19705.4	420.1
	Rl4	409.423	95281.1	344.1
	Rl5	346.194	72675.4	183.1
	SB1	56.4886	6782.23	415.7
	SB2	75.9887	11010.5	365.5
	SB3	70.4088	7835.16	377.4
	SB4	74.4129	6896.14	72.5
	Rn	227.193	46803.6	334.3
	Tr	56.1814	3989.58	319.7
	CPP	72.4142	1091.93	537.15
	MB	478.669	123019	278.4
	PG	88.7409	1029.34	473.5
	SS	379.186	92749.9	357.3
Set2	Mix1	323.08	69761.8	326.1
	Mix2	60.3061	9834.89	347.8
	Mix3	69.0909	888.129	492.1
	Mix4	61.0835	1566.77	576.3
	Mix5	136.71	1978.87	55.3535
	Mix6	164.569	7051.98	398.6
	Mix7	479.899	86769	356.2
	Mix8	149.511	842.889	431
	Mix9	471.509	107002	105.1
	Mix10	163.002	34466.3	414
	Mix11	407.037	93047.4	253.8
	Mix12	259.104	85437.2	288.6
	Mix13	154.297	32266.4	760.6
	Mix14	186.426	39441.8	640.4
	Mix15	53.7977	1506.59	901
	Mix16	57.5275	443.974	889.8
	Mix17	31.1955	2796.08	87.5
	Mix18	50.4953	4588.69	159.8
	Mix19	179.945	41218.4	262.7
	Mix20	148.875	33905.6	302.2
	Mix21	49.578	6672.69	290.2
	Mix22	37.8006	527.875	290.4
